# Supplementary material for: Genetic Evaluation of A Nation-Wide Dutch Pediatric DCM Cohort: The Use of Genetic Testing in Risk Stratification
Source: Circ Genom Precis Med. 2022 Sep 30;15(5):e002981. doi: 10.1161/CIRCGEN.120.002981 (PMC9622377; doi:10.1161/CIRCGEN.120.002981)
Supplement: Supplementary file 2 [file hcg-15-e002981-s002.xlsx]

## Sheet: Table I
Gene	Transcript	P1	P2	P3	P4	P5	P6	P7	P8	P9	P10	P11	P12	P13	P14	P15	P16	P17	P18	P19	P20	P21	P22	P23	P24	P25	P26	P27	P28	P29	P30	P31	P32	P33	P34	P35	P36	P37	P38	P39	P40	P41	P42	P43	P44	P45	P46	P47	P48
ACTC1	NM_005159.4						x		x				x		x			x	x		x		x	x	x		x				x	x	x	x	x			x	x		x							x	x
ACTN2	NM_001103.3						x						x		x				x		x		x	x	x		x				x	x	x	x	x			x	x		x							x	x
ANKRD1	NM_014391.2						x						x		x				x		x		x	x	x		x				x	x	x	x	x			x	x		x							x	x
BAG3	NM_004281.3						x						x		x				x		x		x	x	x		x	x			x	x	x	x	x			x	x		x							x	x
CALR3	NM_145046.3						x						x		x				x		x		x	x	x		x				x	x	x	x					x		x							x	x
CAV3	NM_033337.3						x						x		x				x		x		x	x	x		x	x			x	x	x	x	x			x	x		x							x	x
CRYAB	NM_001885.1						x						x		x				x		x		x	x	x		x	x			x	x	x	x	x			x	x		x							x	x
CSRP3	NM_003476.3						x						x		x			x	x		x		x	x	x		x				x	x	x	x	x			x	x		x				x			x	x
CTNNA3	NM_013266.2						x						x		x				x		x		x	x	x		x				x	x	x	x	x			x	x		x							x	x
DES	NM_001927.3						x						x		x			x	x		x		x	x	x		x	x			x	x	x	x	x			x	x		x							x	x
DSC2	NM_024422.3						x						x		x				x		x		x	x	x		x				x	x	x	x	x			x	x		x							x	x
DSG2	NM_001943.3						x						x		x				x		x		x	x	x		x				x	x	x	x	x			x	x		x							x	x
DSP	NM_004415.2						x						x		x				x		x		x	x	x		x				x	x	x	x	x			x	x		x							x	x
EMD	NM_000117.2						x						x		x			x	x		x		x	x	x		x	x			x	x	x	x	x			x	x		x							x	x
FHL1	NM_001159702.2						x						x		x				x		x		x	x	x		x	x			x	x	x	x	x			x	x		x							x	x
GLA	NM_000169.2						x						x		x			x	x		x		x	x	x		x				x	x	x	x	x			x	x		x							x	x
JPH2	NM_020433.4						x						x		x				x		x		x	x	x		x				x	x	x	x	x			x	x		x							x	x
JUP	NM_021991.2						x						x		x				x		x		x	x	x		x				x	x	x	x	x			x	x		x							x	x
LAMA4	NM_001105206.1						x						x		x				x		x		x	x	x		x				x	x	x	x	x			x	x		x							x	x
LAMP2	NM_002294.2						x						x		x			x	x		x		x	x	x		x	x			x	x	x	x	x			x	x		x							x	x
LDB3	NM_007078.2						x						x		x			x	x		x		x	x	x		x	x			x	x	x	x	x			x	x		x							x	x
LMNA	NM_170707.3						x		x				x		x			x	x		x		x	x	x		x	x			x	x	x	x	x			x	x		x				x			x	x
MIB1	NM_020774.2						x						x		x				x		x		x	x	x		x				x	x	x	x	x			x	x		x							x	x
MYBPC3	NM_000256.3						x		x				x		x			x	x		x		x	x	x		x	x			x	x	x	x	x			x	x		x				x			x	x
MYH6	NM_002471.3						x						x		x				x		x		x	x	x		x				x	x	x	x					x		x							x	x
MYH7	NM_000257.2						x		x				x		x			x	x		x		x	x	x		x	x			x	x	x	x	x			x	x		x				x		x	x	x
MYL2	NM_000432.3						x						x		x			x	x		x		x	x	x		x				x	x	x	x	x			x	x		x							x	x
MYL3	NM_000258.2						x						x		x			x	x		x		x	x	x		x				x	x	x	x	x			x	x		x							x	x
MYOZ2	NM_016599.3						x						x		x				x		x		x	x	x		x				x	x	x	x	x			x	x		x							x	x
MYPN	NM_032578.2						x						x		x				x		x		x	x	x		x				x	x	x	x	x			x	x		x							x	x
NEXN	NM_144573.3						x						x		x				x		x		x	x	x		x				x	x	x	x	x			x	x		x							x	x
PKP2	NM_004572.3						x						x		x				x		x		x	x	x		x				x	x	x	x	x			x	x		x							x	x
PLN	NM_002667.4						x						x		x			x	x		x		x	x	x		x				x	x	x	x	x			x	x		x							x	x
PRKAG2	NM_016203.3						x						x		x			x	x		x		x	x	x		x				x	x	x	x	x			x	x		x							x	x
RBM20	NM_001134363.1						x						x		x				x		x		x	x	x		x				x	x	x	x	x			x	x		x							x	x
SCN5A	NM_198056.2						x						x		x			x	x		x		x	x	x		x				x	x	x	x	x			x	x		x							x	x
TAZ	NM_001303465.13						x						x		x			x	x		x		x	x	x		x				x	x	x	x	x			x	x		x							x	x
TCAP	NM_003673.3						x						x		x			x	x		x		x	x	x		x	x			x	x	x	x	x			x	x		x				x			x	x
TMEM43	NM_024334.2						x						x						x		x		x	x	x		x				x	x	x	x	x			x	x		x							x	x
TNNC1	NM_003280.2						x						x		x			x	x		x		x	x	x		x				x	x	x	x	x			x	x		x							x	x
TNNI3	NM_000363.4						x		x				x		x			x	x		x		x	x	x		x				x	x	x	x	x			x	x		x				x			x	x
TNNT2	NM_000364.3						x		x				x		x			x	x		x		x	x	x		x	x			x	x	x	x	x			x	x		x				x		x	x	x
TPM1	NM_000366.5						x		x				x		x			x	x	x	x		x	x	x		x				x	x	x	x	x			x	x		x				x			x	x
TTR	NM_000371.3						x						x		x				x		x		x	x	x		x				x	x	x	x	x			x	x		x							x	x
VCL	NM_014000.2						x						x		x			x	x		x		x	x	x		x				x	x	x	x	x			x	x		x							x	x
AARS2																							x		x						x	x		x
ABCC9	NM_020297.2						x						x		x				x		x		x	x	x		x				x	x	x	x					x		x								x
ACAD9	NM_014049.4														x								x		x						x	x		x
ACADVL																							x		x			x			x	x		x
ACTA1																							x		x			x			x	x		x
AGK																							x		x						x	x		x
AGL																							x		x			x			x	x		x
ALPK3	NM_020778.4														x								x		x						x	x		x														x
ALMS1	NM_015120.4																						x		x						x	x		x
ANO5	NM_213599.2														x								x		x			x			x	x		x															x
APOA1	NM_001318021																						x		x							x
ARSB																							x		x						x	x		x
ASNA1	NM_004317.2																						x		x							x
ATPAF2																							x		x						x	x		x
BRAF	NM_004333.5																						x		x						x	x		x
CASQ2													x		x				x		x		x	x	x		x				x	x		x					x		x
CHRM2	NM_001006627.1																						x		x						x	x		x
COA5																							x		x						x	x		x
COX10																							x		x						x	x		x
COX14																							x		x						x	x		x
COX20																							x		x						x	x		x
COX6B1																							x		x						x	x		x
CPT2																							x		x			x			x	x		x
CTF1	NM_001330																						x		x							x
DMD	NM_004006.2		x						x				x						x		x	x	x	x	x		x	x			x	x		x					x		x	x							x
DNAJC19	NM_145261																						x		x						x	x		x
DOLK	NM_014908.3																						x		x						x	x		x
DTNA	NM_032978.6												x		x				x		x		x	x	x		x				x	x		x					x		x								x
EPG5																							x		x						x	x		x
EYA4	NM_004100												x		x				x		x		x	x	x		x				x	x		x					x		x
FAH																							x		x						x	x		x
FHL2	NM_201557																						x		x						x	x		x														x
FKRP	NM_024301.4																						x		x			x			x	x		x
FKTN	NM_006731.2												x		x				x		x		x	x	x		x	x			x	x		x					x		x								x
FLNA																							x		x							x														x
FLNC	NM_001458.4												x		x				x		x		x	x	x		x	x			x	x		x	x				x		x							x
FLT1	NM_002019																						x		x							x
FOXD4	NM_207305																						x		x						x	x		x
FXN	NM_000144																						x		x						x	x		x
GAA	NM_001079804																						x		x			x			x	x		x
GATAD1	NM_021167.4												x		x				x		x		x	x	x		x				x	x		x					x		x
GLB1	NM_000404.2																						x		x						x	x		x
HADHA	NM_000182																						x		x						x	x		x
HADHB																							x		x						x	x		x
HCN4	NM_005477.2														x								x		x						x	x		x														x	x
HFE	NM_000410																						x		x						x	x		x
HOPX	NM_139212																						x		x							x
HRAS	NM_001130442.2																						x		x						x	x		x
HSPB7	NM_014424																						x		x						x	x		x
IDH2																							x		x						x	x		x
ILK	NM_004517.3												x		x				x		x		x	x	x		x				x	x		x					x		x								x
IDUA																							x		x						x	x		x
KCNQ1	NM_000218.2																						x		x						x	x		x
KRAS	NM_033360.3																						x		x						x	x		x
LAMA2	NM_001079823																						x		x			x				x
MAP2K1	NM_002755.3																						x		x						x	x		x
MAP2K2	NM_030662.3																						x		x						x	x		x
MLYCD																							x		x						x	x		x
MRPL44																							x		x						x	x		x
MURC	NM_001018116.2																						x		x						x	x		x
MUT																							x		x						x	x		x
MYLK2	NM_033118.3												x		x				x		x		x	x	x		x				x	x		x					x		x								x
MYOZ1	NM_021245.3												x		x				x		x		x	x	x		x				x	x		x					x		x								x
N2A	NM_133378.4																	x					x		x							x																x
NDUFA1																							x		x						x	x		x
NDUFA11																							x		x						x	x		x
NDUFAF1																							x		x						x	x		x
NDUFAF2																							x		x						x	x		x
NDUFAF3																							x		x						x	x		x
NDUFAF4																							x		x						x	x		x
NDUFAF5																							x		x						x	x		x
NDUFB3																							x		x						x	x		x
NDUFS1																							x		x						x	x		x
NDUFS2																							x		x						x	x		x
NDUFS3																							x		x						x	x		x
NDUFS4																							x		x						x	x		x
NDUFS6																							x		x						x	x		x
NDUFV1																							x		x						x	x		x
NDUFV2																							x		x						x	x		x
NEB	NM_001164508																						x		x							x
NEBL	NM_213569.2												x		x				x		x		x	x	x		x				x	x		x					x		x
NF1																							x		x						x	x		x
NFKB1	NM_003998																						x		x							x
NKX2-5	NM_004387.3														x								x		x						x	x		x
Novex-1	NM_133432.3																	x					x		x							x																x
Novex-2	NM_133437.3																	x					x		x							x																x
Novex-3	NM_133379.3																	x					x		x							x																x
NRAS	NM_002524.4																						x		x						x	x		x
NUBPL																							x		x						x	x		x
PCCA	NM_000282.3																						x		x						x	x		x
PCCB																							x		x						x	x		x
PDLIM3	NM_014476.5												x		x				x		x		x	x	x		x				x	x		x					x		x
PLEC	NM_000445																						x		x			x			x	x		x
PNPLA2																							x		x			x			x	x		x
PRDM16	NM_22114.3						x								x								x		x						x	x	x	x	x			x										x	x
PSEN1	NM_000021																						x		x						x	x		x
PSEN2	NM_000447																						x		x						x	x		x
PTPN11	NM_002834.4																						x		x						x	x		x
RAF1	NM_002880.3														x								x		x						x	x		x
RIT1	NM_006912.5																						x		x						x	x		x
RYR2	NM_001035.2												x		x				x		x		x	x	x		x				x	x		x					x		x								x
SCO2																							x		x						x	x		x
SDHA	NM_004168																						x		x						x	x		x
SDHAF1																							x		x						x	x		x
SGCA	NM_000023																						x		x			x			x	x		x
SGCB	NM_000232																						x		x			x				x
SGCD	NM_000337.5												x		x			x	x		x		x	x	x		x	x			x	x		x					x		x								x
SGCG	NM_000231																						x		x			x				x
SHOC2																							x		x						x	x		x
SLC22A5																							x		x						x	x		x
SLC25A20																							x		x						x	x		x
SLC25A4																							x		x						x	x		x
SOD2	NM_001322820																						x		x						x	x		x
SOS1	NM_005633.3																						x		x						x	x		x
SPEG	NM_005876																						x		x						x	x		x
SYNE1	NM_182961																						x		x			x			x	x		x
SYNM	NM_145728																						x		x							x
TBX20	NM_001077653.2														x								x		x						x	x		x															x
TGFB3	NM_003239.4												x		x				x		x		x	x	x		x				x	x		x					x		x
TMEM70																							x		x						x	x		x
TMPO	NM_003276.2												x						x		x		x	x	x		x				x	x		x					x		x
TNNI3K																							x		x						x	x		x
TRIM54	NM_187841																						x		x							x
TRIM55	NM_184085																						x		x							x
TSFM																							x		x						x	x		x
TRIM63	NM_032588												x		x				x		x		x	x	x		x					x							x		x
TTN	NM_133378.4						x						x		x			x	x		x		x	x	x		x	x			x	x	x	x	x				x		x							x	x
TXNRD2	NM_006440.4														x								x		x						x	x		x															x
CNV detection (platform)		N (Agilent 180K oligo-array (Amadid 023363))	del exons 50-52 DMD (del X:31.628.821-31.754.369)				N (Illumuna Human Cyto 12-SNP)		NP				NP		Dup 19p13.3, 756kb (Infiniusm CytoSNP 850K)			NP	NP	UK	NP	NP	NP	NP	multiple regions of homozygosity (Infiniusm CytoSNP 850K)		NP	NP			6 regions of homozygosity > 10 Mb (HumanCytoSNP-850K SNP-array)	N (oligo array-CGH)	NP	N (HumanCytoSNP-850K SNP-array)	NP			NP	N (oligo array-CGH)		NP	NP			NP	N (Agilent 180K oligo-array (Amadid 023363))	NP	UK	NP
Methods		UK	NA				Sanger, targeted NGS		Sanger				Sanger, targeted NGS		ES			targeted NGS	targeted NGS	UK	targeted NGS	multiplex PCR en southern blot analysis of DMD gene	Sanger, ES	targeted NGS	Sanger, targeted NGS, ES		targeted NGS	Sanger, ES			ES	targeted NGS, ES	Sanger, targeted NGS	ES	targeted NGS			Sanger, targeted NGS	targeted NGS		targeted NGS	Sanger			Sanger	Sanger	Sanger MYH7 ex39 en TNNT2 ex11	targeted NGS	targeted NGS
Genetic testing in parents		NA	UK				Y, de novo		NA				NA		NA			NA	Y, mother and sister carrier VUS	UK	NA	UK	Y, trio analysis	NA	Y, trio analysis		NA	Y, father carrier			Y, mother carrier recessive variant	NA	Y, father carrier	Y, trio analysis	NP			NA	NA		NA	UK			NP	NA	Y, mother carrier	UK	NP
Cardiac screening in first degree relatives		NP	NP				NA		Y, N				Y, N		Y, brother mild LV dilation			NP	Y, mother and sister NCCM	UK	Y, N	UK	UK	UK	UK		Y, N	UK			Y, N in mother and sister	Y, N	Y, sister mild LV dilation, father NCCM	NP	UK			UK	UK		Y, N	UK			NP	Y, N	Y, N	UK	NP
		CNV=copy number variation, ES=exome sequencing, ICD=implantable cardioverter defibrillator, IVS=interventricular septum, LV=left ventricle, N=normal, NCCM=noncompation cardiomyopathy, NP=not performed, NA=not applicable, no likely pathogenic or pathogenic variant detected or variant de novo, NGS=next-generation sequencing, P1=patient 1, SCD=sudden cardiac death, UK=unknown, VSD=ventricular septum…
		Genes in bold are included in our core gene panel (Weiss et al.)
		Patients in blue are diagnosed with LP or P variant
		Trio analysis means that parents-child exomesequencing had been performed
	CNV=copy number variation, ES=exome sequencing, ICD=implantable cardioverter defibrillator, IVS=interventricular septum, LV=left ventricle, N=normal, NCCM=noncompation cardiomyopathy, NP=not performed, NA=not applicable, no LP/P variant detected or variant de novo, NGS=next-generation sequencing, SCD=sudden cardiac death, UK=unknown, VSD=ventricular septum defect, WGS+whole genome sequencing, Y=y…
[truncated: 102 more columns]
